# Supplementary material for: Prepubertal nutrition alters Leydig cell functional capacity and timing of puberty
Source: PLoS One. 2019 Nov 21;14(11):e0225465. doi: 10.1371/journal.pone.0225465 (PMC6872131; doi:10.1371/journal.pone.0225465)
Supplement: S1 Datafile — (XLSX) [file pone.0225465.s002.xlsx]

## Sheet: Datafile 1
Animal	Trt	sperm density	INSL3 avg (8-10 mo)	testis wt.	Aop (days)	SC (12 mo)	LH (8 mo)	FSH (8 mo)	Test (8mo)	INSL3 (8 mo)	IGF1 ( 8mo)	LH (4 mo)	FSH (4 mo)	Test (4 mo)	INSL3 (4 mo)	IGF1 (4 mo)
617	HH	1.7075	4.0523	724.49	278	30	0.02		50.729	3.34477	531.517					189.201
1403	HH	0.678125	9.028	489.89	259		0.129		45.338	7.57263	577.209	0.108		67.667	6.33323	372.996
1491	HH	0.356667	4.562		336	26	0.092	0.329	70.629	5.0253	398.381		0.783			665.09
2052	HH	0.7865	3.7139	663.23	265	29	0.041		2.634	4.36383	845.312			2.079		340.929
2269	HH	1.03125	3.3716	811.67	313	34		0.316	687.727	3.4456	660.384	0.051	0.546	218.468	4.08973	279.554
2280	HH	0.475	2.8767		281	31		0.506	27.167	2.87673	595.978	0.074	0.527	6.963	3.06092	208.16
2282	HH	0.989	7.992	502.28	331	29	0.023	0.758	259.513	3.9173	694.405	0.129	1.271	2.028	3.40853	350.46
2291	HH	0.420833	3.897	490.7	313	27	0.117		444.287	4.0847	563.094	0.087		33.156	2.27374	135.615
2308	HH	1.97083	6.5288	620.35	274	28	0.103		321.015	6.58703	633.834	0.021		2.935	2.40915	156.373
3456	HH	0.3291	6.5601	805.03	273	33	0.064	0.206	3.074	6.56013		0.054	0.401	38.883	5.832	328.873
3468	HH	0.724	5.307	767.53	313	30.5	0.095	0.704	488.739	5.51973	757.418	0.196	0.719	2.786	5.3713	390.696
3478	HH	0.892	4.2345	773.98	293	34.5		2.427	7.842	4.0331	391.469	0.126	1.663	72.617	4.8652	299.449
3501	HH	1.18233	4.442	697.67	321	26.5				5.3222	660.675					184.908
3849	HH	0.3205	5.3432	604.41	272	31	0.022	0.572	168.89	6.36253	367.592	0.07	0.563	16.669	2.2142	196.104
5292	HH	0.86	6.0808	533.07	344	28	0.062		450.211	5.1558	713.565	0.085		32.113	2.61141
5300	HH	1.57083	4.549	758.38	300	33	0.069		336.503	6.64367	690.654	0.094		47.017	2.56019	511.858
5304	HH	0.672143	4.808	740.42	325	31.5				2.66262	528.202				3.8116	299.049
5334	HH	1.4779	5.7165	733.33	264	30		0.427	259.132	4.86697	611.323	0.09	0.686		6.79493	264.596
615	HL	1.2255	4.7378	277	25.5	0.028		185.949	4.93257	275.04					303.276
1419	HL	0.140625	3.7498	266	26.5	0.103		10.851	4.2165	169.85	0.109		26.265	3.00053	381.471
1423	HL	0.3825	3.1322	706.91	293	25.5			18.171	2.12041	178.135			2.515	1.6897	122.905
1481	HL	0.282083	4.005		329	21				4.30667	214.375					245.603
2303	HL	1.36292	3.844	601.04	303	26.5			23.586	7.1842	286.253			11.893	1.96403	376.746
2379	HL	0.801875	8.7192	737.43	260	26	0.103		376.037	9.64127	224.524			3.27		228.581
2562	HL		3.1754		287	26.5	0.09	0.226	27.627	3.31815	281.651	0.086	0.447	15.482	2.08771	320.384
2564	HL	0.949	5.243	689.4	281	29	0.02	0.404	193.709	5.1117	100.861	0.097	0.859	19.825	2.65304	308.661
2565	HL		3.7074	592.01	311	24.5		1.644	49.598	3.8859	227.318	0.19	1.494	21.871		448.038
2569	HL	0.525	5.1672	672.66	251	27.5		0.725	31.483	6.39377	231.605	0.084	1.133	41.955	5.05087	364.835
2570	HL	0.6275	6.958	668.97	250	29	0.06			6.95797		0.195		140.428	2.56819	567.948
2769	HL	0.57375	3.444	611.88	298	26.5	0.039	0.341	6.888	3.44373	285.556	0.118	0.513	34.829	3.24103	367.966
3166	HL	0.328333	7.208	610.73	310	27.5	0.073		36.927	7.43467	358.375	0.059		119.374	4.60833	307.884
3168	HL	0.36375	5.437	542.16	308	27.5	0.076		7.581	4.9306	232.762	0.165		28.472	1.75708	242.325
3177	HL		7.3201	842.66	249			0.378	4.353	8.728	272.988	0.064	0.465	45.2	3.22223	132.2
3466	HL	0.840625	4.9227	730.2	264					4.74553	227.1				4.1134	162.485
5303	HL	0.8099	6.575	673.42	285	31	0.029		52.433	7.0325	406.696	0.098		0.923	4.00823	631.755
5327	HL	0.5365	5.8397		267	27.5		0.412	66.25	5.8397	597.842	0.085	0.809	50.781	5.82977	282.804
612	LH	0.8085	6.6973	534.52	262	29.5			538.249	6.03907	786.348					47.395
613	LH		3.6024	568.09	339	21.5			3.025	2.30012	510.949	0.078				22.906
1485	LH	0.4705	3.2999	629.93	310	26				2.34135	517.975					357.261
2054	LH	0.4145	3.036	503.46	341	22.5				2.90946	567.908					23.447
2270	LH	0.6875	5.373		308	27.5			213.481	4.20463	560.622	0.06		3.168	1.27912	27.227
2279	LH		4.3114		283	29.5	0.083		427.778	4.0154	794.656	0.096		3.354	2.84538	90.194
2306	LH	0.4825	1.924	589.68	306	25	0.017		4.588	2.12947	339.333	0.094			1.91594	66.251
2358	LH	0.643333	10.136	728.67	337	30	0.057	0.338	92.247	9.63617	446.551	0.069	0.337		3.46457	106.096
2557	LH	0.253333	1.242	468.97	341	26				1.77314	482.938				3.59553	102.991
2761	LH	0.765	3.7735	703.89	271	31				3.607	750.922				2.55212	39.083
2778	LH	0.909643	3.7917	457.37	319	27		0.86	46.648	3.04123	274.125	0.047	0.276	5.444	2.07624	58.281
3167	LH	0.39	6.044	682.46	288	29	0.076		596.368	4.21123	413.411	0.04		4.634	3.38833	42.846
3174	LH	0.716643	4.1471	516.35	317	27	0.057	1.296	67.613	2.78306	477.571	0.032	0.716	4.1	2.1667	36.178
3179	LH	1.11607	4.417	559.06	326	28.5	0.051		390.594	4.13883	488.251	0.115	0.648	5.227	1.67357	57.433
3467	LH	0.418214	4.613	548.92	320	26.5	0.091		71.217	3.9044	487.9	0.116		17.625	4.7027	91.174
3783	LH	0.7525	3.273	925.05	337	25				2.81186	558.871					15.286
3785	LH	0.64	3.2247	494.05	345	24	0.057	0.373	45.716	2.43151	546.897		0.395	0.57		14.953
5301	LH	0.517292	4.596	535.37	285	26	0.096		18.773	3.85457	351.889			0.627	1.75777	60.829
5308	LH	0.369375	4.87	563.24	341	29	0.064	0.499	78.685	4.09687	434.495	0.078	0.571	98.782	3.11639	54.75
5312	LH	0.616375	4.7011	736.02	388			1.365	71.899	5.52663	620.126		1.477	2.798	5.3871	173.956
5329	LH	1.08125	3.879	545.31	330	24.5	0.044	0.517		3.67013	1038.1		0.743		2.89567	123.696
1401	LL	1.02917	5.1038	674.22	310	28				5.19713	318.266				2.91271	83.159
1405	LL	0.4525	3.945	642.18	317	25.5			71.58	3.34467	376.146			7.691		84.007
1415	LL	0.740029	4.1107	676.96	329	26	0.069		7.089	3.84513		0.082		11.879	2.77477	41.816
1420	LL	1.16733	5.1057	601.65	305	25	0.063	0.234	4.469	3.09776	75.601	0.057	0.473	2.875	2.73638	47.717
1427	LL	0.28875	4.1215	620.4	319	25.5	0.062	0.355	364.334	4.09287	260.831	0.058	0.537	3.791	2.47502	72.997
1429	LL	0.119375	2.61	681.82	408	20			21.654	2.47974	160.696	0.101		0.241	1.07929	90.726
1483	LL	0.397083	3.128	749.59	323	24.5		0.638	8.767	3.21541	152.953		0.532		2.58069	38.038
1497	LL	0.5665	3.423	668.39	334	23				4.01227	250.179					49.496
2053	LL	0.3	5.384		368	20.5	0.013		142.373	4.95597	193.592					232.974
2268	LL	0.4075	4.047	498.67	364	22	0.068	0.556	10.286	3.24803	275.83		0.694	17.472	1.83346	55.585
2293	LL	1.05708	3.3841	659.11	306	23.5	0.032		12.405	3.57993	125.406				2.0993	171.248
2298	LL	0.910833	4.5172	810.9	302	23.5				5.25297	200.529				3.20167	106.888
2305	LL	0.6465	3.574	696.18	341	22				3.2454	171.736				2.33758	122.862
2386	LL	0.3025	3.371	482.45	340	18				3.9001	90.192					17.335
2563	LL	0.529286	3.3835	557.19	330	23				3.11377	132.504				2.00808	25.689
2568	LL	0.85	5.9969	526.27	283	24				6.2183	236.046				4.48527	57.818
2764	LL	0.874417	5.126	664.99	335	24				5.3436	218.794				4.60027	34.266
2765	LL	0.413333	4.7707		330	21	0.044		3.202	4.24777	197.541	0.07			2.45852	39.65
3484	LL	1.2825	5.61	616.27	389	23.5	0.025	0.556	2.217	5.10357	198.348	0.087	0.772	3.205	3.48667	49.385
3498	LL	0.184167	3.864	732.39	326	23.5	0.035		36.48	3.4928	162.44					42.42
3779	LL	0.41	2.9989		333	27	0.009	0.642	8.306	2.89205	141.69	0.077	0.534	21.265	3.21025	99.545
3848	LL	0.229286	6.364	472.7	325	26			22.175	5.28683	241.826	0.033	0.434	0.326	4.1682	64.498
5297	LL	0.370417	3.4123	510.73	303	24	0.048		479.28	2.68829	267.33	0.03		4.265	1.49109	35.68
5311	LL	0.555	3.576	621.55	327	25		0.564	11.486	2.30074	304.419		0.921	5.817	1.80046	32.665

## Sheet: Legend
Animal	Animal ID number
Trt	Treatment (nutritional regimen): HH (high/high), HL (high/low), LH (low/high), LL (low/low)
sperm density	Average sperm density (x 106/ml) for ejaculates collected between 12 and 18 months)
INSL3 (8-10 mo)	Average INSL3 concentration (ng/ml) for months 8 to 10, where available
testis wt.	Paired testis weight (g) at slaughter (18 months)
Aop (days)	Age at puberty (days) assessed as the first of two successve electroejaculates with >50 million sperm and >10% progressive motility
SC (12 mo)	Scrotal circumference (cm) measured at 12 months
LH (8 mo)	LH concentration (ng/ml) at 8 months
FSH (8 mo)	FSH concentration (ng/ml) at 8 months
Test (8mo)	Total testosterone concentration (ng/ml) at 8 months
INSL3 (8 mo)	INSL3 concentration (ng/ml) at 8 months
IGF1 (8 mo)	IGF1 concentration (ng/ml) at 8 months
LH (4 mo)	LH concentration (ng/ml) at 4 months
FSH (4 mo)	FSH concentration (ng/ml) at 4 months
Test (4 mo)	Total testosterone concentration (ng/ml) at 4 months
INSL3 (4 mo)	INSL3 concentration (ng/ml) at 4 months
IGF1 (4 mo)	IGF1 concentration (ng/ml) at 4 months
