# Supplementary material for: Prepubertal nutrition alters Leydig cell functional capacity and timing of puberty
Source: PLoS One. 2019 Nov 21;14(11):e0225465. doi: 10.1371/journal.pone.0225465 (PMC6872131; doi:10.1371/journal.pone.0225465)
Supplement: S2 Datafile — (XLSX) [file pone.0225465.s003.xlsx]

## Sheet: body weight
Animal	Trt	1 mo	1.5 mo	2 mo	2.5 mo	3 mo	3.5 mo	4 mo	4.5 mo	5 mo	5.5 mo	6 mo	6.5 mo	7 mo	7.5 mo	8 mo	8.5 mo	9 mo	9.5 mo	10 mo	10.5 mo
617	HH	52.5	57.5	66.5	73	82	87.5	105	118.5	123.5	153	181	182	211	226	246	276	301	325	360	387
1403	HH	58.5	74.5	84	97.5	109	139	163	182	201	220	248	259	266	274	310	339	359
1491	HH	35	45.5	54.5	58.5	65	74.5	90.5	105	113	143.5	169	184	205	201	230	266	295	318	336	368
2052	HH	54.5	58.5	71.5	78.5	91	86	110	126.5	130	160	185	192	216	210	248	268	302	344	363
2269	HH	62	69	82	99.5	108.5	139	153	163	186	195.5	230	246	253	271	290	320	355	376	416	432
2280	HH	58	64.5	74.5	90.5	97	112	121.5	135	158	170	190	202	215	226	254	276	305	334
2282	HH	53.5	62	70.5	77	82	97.5	114.5	126	145	168	184	195	214	197	223	258	287	307	342	343
2291	HH	56	64.5	76	88.5	118.5	138.5	154	151	187	201	222	221	249	274	307	328	369	393	415	435
2308	HH	56	59	67	77	104	114	121	140	162	171	192	206	227	249	278	291	322	355
3456	HH	49	61	68	79	86.5	106	115.5	135	156	178	210	220	235	251	275	302	332	353
3468	HH	49.5	59	71	80	94	124	144	154	174	190	225	224	256	255	285	293	328	346	366	406
3478	HH	65	74	88	100	114.5	141	166	172	171	172	195	205	220	235	264	276	310	332	355	388
3501	HH	40.5	47.5	53.5	65	72.5	79.5	93.5	102	111	131	152	162	187	203	225	244	266	288	315	335
3849	HH	38.5	49.5	57	69	74.5	101.5	116.5	124	147	167	189	205	207	213	237	273	294	321	348	362
5292	HH	60.5	70.5	73.5	85.5	96.5	126.5	149	157	179	198	223	232	246	257	273	302	336	348	380	413
5300	HH	62	73.5	76.5	87.5	95.5	123	144.5	152	174	193.5	212	221	246	242	273	297	334	357	385	412
5304	HH	59	70.5	74	80.5	92.5	114.5	134.5	151	171	195	219	240	250	267	288	203	341	366	380	391
5334	HH	52.5	56.5	66	76.5	84.5	101	114	127	149	164	197	209	230	243	266	286	314	342
615	HL	46.5	49	61.5	70	78.5	85	101.5	117.5	123	147	169	185	199.5	199	216	225	230	255	274	297
1419	HL	56	61.5	64.5	74	83	102	120.5	131	149	172	200	201	207	209	233	226	253	267
1423	HL	55.5	58.5	67	71.5	70.5	77.5	84	101	119	141	167	181	183	186	196	210	218	222	253	267
1481	HL	41	51	62	65.5	70.5	77	92.5	107.5	115	141	160	166	165	165.5	175	189	196	213	236	241
2303	HL	54	63	74	84.5	122.5	138.5	161	182	207	220	233	219	235	237	263	267	293	292	301	335
2379	HL	53	61.5	65.5	74	78.5	84	106	116.5	123	147	168	179	192	189	208	209	213	230	255	267
2562	HL	61	61.5	70.5	80.5	92	117	134.5	147	172	179	210	200	199	200	217	226	226	243	257
2564	HL	49	53	61.5	75	86	108.5	128	139	150	168	186	198	199	209	229	233	230	246	284
2565	HL	46	50	59	68.5	75	90	105.5	118	138	152	172	108	185	190	207	202	211	227	244
2569	HL	59.5	60.5	69.5	78.5	89.5	108	135.5	148.5	172	192	215	224	240	214	228	233	248	246
2570	HL	59.5	72	85.5	104	155	169	201	218	256	267	279	257	276	285	296	303
2769	HL	58	63	70	84.5	93	123.5	133.5	147	171	167.5	202	201	204	212	223	234	243	268	265	295
3166	HL	53	61	67	76	85.5	106.5	130.5	145	164	179	212	215	213	223	238	253	264	263	304	314
3168	HL	54	64	68.5	83	91	116	129	139	163	181	210	213	213	218	231	248	256	277	302	316
3177	HL	49.5	67	78.5	86.5	93.5	122	141	151	176	189	227	225	221	230	243	256	270
3466	HL	44.5	58.5	66	77	88	111	126	135	149	163	190.5	192	191	204	224	229	258
5303	HL	52	66	70	80.5	89	115.5	133	147	169	187	225	224	217	226	243		267	271	286
5327	HL	51	59	69	79	81	109.5	125.5	141	161	173	201	203	203	214	223	238	244	261
612	LH	41	50.5	56.5	68.5	82.5	80.5	88.5	85.5	103	111	115	126	146	154	178	199	231	255	286
613	LH	47	48.5	54.5	59.5	60	57.5	63.5	62.5	72.5	83	93.5	102	116	108	128	147	178	194	216	249
1485	LH	46	53.5	68	81.5	97.5	97.5	110.5	130.5	140.5	153.5	164	179	190	153	173	197	234	260	304	334
2054	LH	46.5	45.5	49	49.5	57	59	61	.	72	80	87	95	106	109	129	153	181	194	235	268
2270	LH	55.5	64.5	74.5	83.5	93	96.5	100.5	104	116	117	124	130	140	157	179	197	225	246	282	289
2279	LH	49	53.5	62.5	74	85.5	108.5	116.5	117	127	126.5	139	143	169.5	188	214	239	271	297	317	342
2306	LH	41	43	50	61	83.5	88	96.5	102	110	114	133	142	165	186	213	238	267	293	302	321
2358	LH	60	68	80.5	93.5	107.5	134	145	150	158	158	176	183	212	235	268	293	330	360	376	414
2557	LH	65	71	67	94	110.5	131.5	142.5	143	146	152	163	178	185	205	249	272	306	326	365	383
2761	LH	46	52.5	55.5	61.5	67.5	80.5	96	95	104	103	118.5	124	142	166	186	213	245	266
2778	LH	57	60.5	70.5	81	91	108.5	121	123	131	134	146	165	181	207	237	266	304	332	364	295
3167	LH	65.5	75	84	99.5	112.5	127	129	136	141	143.5	151	156	170	197	222	254	289	314	350
3174	LH	48	59	65.5	72	85	92.5	104.5	104	115.5	109	127	138	158	175.5	200	232	262	286	324	351
3179	LH	47	51	54.5	62	74	87.5	93.5	93	105	112	117	130	147	166	189	209	231	263	286	320
3467	LH	49.5	61	75	82.5	96.5	107	113	117	125	128	144	158	169	193	223	239	267	280	320	345
3783	LH	66	69.5	76	78	81.5	82	82	80	90	98	105	111	119	136	155	180	221	232	265	296
3785	LH	46	49	55.5	61	62.5	61	60	61	69	75	82	93.5	107	123	147	169	209	229	262	281
5301	LH	54	64	76.5	88.5	107.5	118	123	124	126	115.5	132.5	149	163	187	203	241	275	303	338	360
5308	LH	61	65.5	67	76	90	102.5	119	117	125.5	127	139	147	154.5	181	203	235	262	281	313	334
5312	LH	60	72	84	96.5	112.5	139.8	153	150.5	157	157	167	182	202	224	247	275	302
5329	LH	48.5	55	64.5	79.5	90.5	105.5	113	116	131	135.5	143	154	172	194	217	244	280	293	328	345
1401	LL	54.5	67.5	78	90	103	115	121.5	128	137	137	151	165	165	175	197	211	231	243	261	281
1405	LL	51	60.5	66.5	79	93	106.5	111	108.5	128.5	110	134	140	145	149	164	176	201	208	240	248
1415	LL	61.5	64	71.5	83.5	96.5	116.5	126	125	133	135	148	151	157	173	194	199	217	226		264
1420	LL	53	55.5	63.5	74	83	102.5	114	114	127	139	138	143	143	146	165	176	183	202	219	235
1427	LL	54	59.5	65.5	81	112	115	126	126	131	136	141	141	157	166	179	195	211	225	245	265
1429	LL	44.5	49	53.5	62.5	84	93	96	104	118	126	126	118	135	138	159	157	182	187	197	223
1483	LL	46.5	55	65	71.5	83.5	92.5	110	.	114	124	135	142	138	142	156	173	181	196	225	227
1497	LL	40.5	44	50	58	65.5	67	66.5	69.5	80.5	87	98	108	120	95	119	129	140	156	177	178
2053	LL	50.5	54.5	61	69	81	91	102	103.5	119.5	126	127	129.5	135.5	130.5	144.5	153	166	177	207	214
2268	LL	51.5	58.5	68.5	76	88.5	98.5	100.5	104	117	114	121	129	131	139	157	164	183	194	214	234
2293	LL	56	56	62	71	97.5	102	153	112	124	129	136	127	142	156.5	164	177	202	211	233	255
2298	LL	55	55	66.5	78	112	120	140.5	150	156.5	161	173	174	192	196	210	232	250	269	278	311
2305	LL	56	62.5	65	76.5	98.5	109	118	123	134	140	144.5	148	160	173	188	199	225	236	252	277
2386	LL	40	39.5	44.5	46.5	52	56	57	57	68	71	79.5	84.5	96	92	104	108	122	131	147.5	162
2563	LL	65	64	74.5	87	102.5	121.5	128	121.5	127	153	138	142		156	170	181	190	195	220	234
2568	LL	54.5	55.5	70	82	93.5	118	120.5	123	129	129	138	139	149	160	177.5	185	210	221	240	251
2764	LL	49.5	52	57.5	68	78.5	92.5	111	105	115	118	127	137	145	150	167.5	173	181	200	223	246
2765	LL	51.5	52	56.5	58.5	67	79.5	82	86.5	95.5	97.5	110	112.5	118	126	131	242	152	168.5	194	208
3484	LL	47	48	56.5	62.5	75	93	97	102	105	112.5	124	134	138	150	169	175	198	200	217	238
3498	LL	47.5	54	62	66	73	79.5	88	85	100	107	110.5	115	125.5	127	140	148	166	182	199	219
3779	LL	68	71.5	77.5	91	105	126.5	134	132	145	146	159	174	163	181	194	199	219	232	259	262
3848	LL	36.5	45.5	51.5	65	76.5	88	98	96.5	109	112	115	122	126	139	149	164	180	189.5	218	223
5297	LL	59.5	69.5	78	93.5	108	109.5	121	122	130	134	144	150	151	161	177	184.5	201	225	235	264
5311	LL	60.5	68	80.5	93	109.5	118	125	124	139	138	149	155	162	176	194	209	229	240	275	279

## Sheet: testosterone
Animal	Trt		1 mo	2 mo	3 mo	4 mo	5 mo	6 mo	7 mo	8 mo	9 mo	10 mo
617	HH						2.542		23.027	50.729	244.431	544.989
1403	HH			10.076	62.732	67.667	5.811	295.847	233.224	45.338
1491	HH			0.1	0.364			16.281	31.18	70.629	20.239	65.117
2052	HH			4.336	46.049	2.079	69.789	287.266	435.387	2.634
2269	HH		4.15	34.967	9.841	218.468	12.276	419.936	187.05	687.727	34.005	2.245
2280	HH					6.963		4.339	8.607	27.167
2282	HH			1.027	5.067	2.028	37.101	37.721	194.738	259.513	372.633	95.936
2291	HH			4.237	5.406	33.156		200.509	434.458	444.287	284.212
2308	HH			0.78	3.866	2.935	9.642	7.622	8.178	321.015	521.676	506.008
3456	HH		0.123	7.656		38.883	84.201	78.728	24.266	3.074
3468	HH		6.133	37.98	40.479	2.786	6.294	592.126	393.272	488.739	76.18	1.685
3478	HH		4.716	11.43	11.362	72.617	78.809	9.56	40.309	7.842	234.833
3849	HH		0.754	1.755	3.418	16.669	4.467	2.021	12.503	168.89	456.355
5292	HH		1.524	24.155	4.796	32.113	25.79	7.417	925.869	450.211	336.885
5300	HH		2.035		57.482	47.017	28.241	131.021	373.2	336.503	38.5
5334	HH		3.916	8.7	54.08		24.985	101.789	75.08	259.132
615	HL						22.345	10.747	193.749	185.949	11.188
1419	HL				4.721	26.265	4.804	5.061	147.071	10.851	105.126
1423	HL		2.297	3.086	0.793	2.515	36.567	51.888	14.277	18.171	810.067	69.665
2303	HL		1.67	2.482		11.893	50.299	34.928	3.139	23.586
2379	HL					3.27	24.497	58.748	68.081	376.037	43.951
2562	HL		0.824	0.456	4.989	15.482	3.909	121.871	21.801	27.627	83.689
2564	HL				10.463	19.825	96.011	12.036	82.742	193.709	137.11
2565	HL		3.048	2.881	5.881	21.871	72.29	61.677	3.897	49.598	72.29	51.283
2569	HL		0.503	3.519	18.943	41.955	4.045	124.656	4.725	31.483	7.392	36.22
2570	HL			5.247	20.129	140.428	131.197	241.241	25.931
2769	HL		0.122	0.294	17.149	34.829	1.776	3.583	9.981	6.888
3166	HL				16.95	119.374	27.594	15.86	7.267	36.927	5.695
3168	HL		5.035	2.982	34.872	28.472	270.483	4.153	3.666	7.581	198.215	23.773
3177	HL		5.289	5.081	52.616	45.2	75.902	28.79	21.613	4.353
5303	HL		3.244	9.16	40.149	0.923	6.195	90.765	29.018	52.433	10.475
5327	HL				7.322	50.781	2.878	75.806	18.821	66.25	27.557
612	LH		1.44	2.043			7.486	7.088	273.557	538.249	940.812
613	LH							5.295	3.279	3.025	3.298	194.93
2270	LH			0.573	1.421	3.168	1.377	78.928	20.502	213.481	225.162	291.744
2279	LH				9.273	3.354	3.036		290.586	427.778	298.743
2306	LH								88.102	4.588	193.573	65.403
2358	LH							75.361	149.255	92.247	62.343	40.613
2778	LH		2.543	2.829	3.842	5.444	14.532	33.852	279.713	46.648	153.47	118.997
3167	LH		1.46	2.357	4.283	4.634	5.871	5.61	25.09	596.368	413.498
3174	LH			4.531	17.575	4.1		84.664	68.689	67.613	76.623	21.679
3179	LH		0.161	1.478	5.333	5.227	3.485	27.554	264.807	390.594	509.757	720.867
3467	LH				1.637	17.625	4.678	80.652	249.15	71.217	280.969	29.812
3785	LH					0.57	35.565	17.928	42.36	45.716	14.618
5301	LH		0.273	1.206	6.703	0.627	2.234	3.215	3.639	18.773	290.896	66.024
5308	LH		16.489	5.941	1.909	98.782	91.545	389.766	34.719	78.685	57.28	516.332
5312	LH			3.862	12.894	2.798	64.004	80.92	17.813	71.899
1405	LL		6.142	25.726	27.512	7.691	11.532	11.5	32.544	71.58	60.513	33.194
1415	LL				10.671	11.879	2.141	5.195	5.151	7.089	218.643	23.231
1420	LL				6.02	2.875		2.893	41.301	4.469	59.944	76.249
1427	LL			15.476	17.384	3.791	62.518	31.22	254.442	364.334	116.079	34.836
1429	LL				0.454	0.241	10.118	13.921	1.566	21.654	88.962	3.447
1483	LL				6.304					8.767	56.417	2.801
2053	LL			1.176	1.095		1.616	20.042	0.968	142.373	75.695	3.746
2268	LL		1.29	5.613	23.79	17.472		1.618	164.934	10.286	26.194	19.158
2293	LL						3.031	3.085	4.046	12.405	130.94
2765	LL									3.202	2.792
3484	LL				0.898	3.205	28.164	0.416	7.096	2.217	3.565
3498	LL							71.383	82.801	36.48	164.415
3779	LL		2.067	11.499	19.145	21.265	12.993	13.654	3.609	8.306	6.166
3848	LL			0.742	0.706	0.326	2.596	28.194		22.175	68.157
5297	LL		1.117	2.847	1.894	4.265	11.535	172.56	7.163	479.28	445.644
5311	LL			4.513	1.899	5.817		1.3	4.133	11.486	250.834

## Sheet: scrotal circumference
Animal	Trt	3 mo	3.5 mo	4 mo	4.5 mo	5 mo	5.5 mo	6 mo	6.5 mo	7 mo	7.5 mo	8 mo	8.5 mo	9 mo	9.5 mo	10 mo
617	HH		15.5	17.5	17	19.5	20	22	22	24.5	25.5	28	30	32	33.5
1403	HH	17.5	19	20	21.5	23	24	25	26.5	29	30.5	30.5
1491	HH		13.5	16	16	18	20	20	19	21.5	23.5	25	26	26	27	27
2052	HH		15.5	17	17.5	19	20	20	21	24	25	27.5	29	32
2269	HH		17	19.5	21	22	24	25.5	27	28	30.5	31.5	33	34	36	36
2280	HH	15	17	18	18	19.5	21	22	22	23.5	26.5	28	31
2282	HH	15	16	17.5	19	20	20.5	20	21	23.5	25	28	29	29	30	30.5
2291	HH	14	16	17.5	18	19	20	22	22	25	26	26.5	27	27	28	28.5
2308	HH	13.5	14.5	16.5	16	17.5	18.5	20	21	22.5	24	26	28	29	30
3456	HH		18	19.5	20	21.5	24	26	27	28.5	30	31.5	32	33
3468	HH		17	18.5	19	20	22.5	23.5	25	25.5	28.5	29	29.5	30.5	32	33
3478	HH		17	18	20	20	21.5	23	24.5	26	28.5	31.5	32.5	34.5	35	36
3501	HH		14	16.5	16	18	19	20	22	23.5	24.5	26	26.5	28	27.5	27.5
3849	HH		15.5	17	18.5	19	20	22	22.5	24		27.5	29.5	31	32	32.5
5292	HH		16	16	19	18	21	21.5	23	23	26	26	27	28	31	30
5300	HH		17	18	20	20.5	21.5	23	24	25	23.5	28.5	30.5	33	34	33
5304	HH		16.5	17	20	19.5	21	23	24	24.5	25.5	27	28	31.5	31	32.5
5334	HH	16	16.5	18.5	19.5	21	22	22	24.5	24.5	27	29	30
615	HL		14.5	16	17	18	19.5	20	20.5	22	21.5	24.5	25.5	26.5	27.5
1419	HL	16	18	19.5	20	21.5	22	23	23.5	24.5	24.5	25.5	26.5
1423	HL	12.5	15	16	16	19.5	19.5	20	21.5	22.5	23.5	25.5	25.5	25	27
1481	HL		14	15.5	15.5	17	17	18	18	18.5	19	19.5	21	23	23	25
2303	HL	15	17	18.5	19	20	22	23	24	25.5	25	26.5	26.5	28	28	27
2379	HL		16	17.5	17.5	19	20.5	21.5	22	23.5	24	26	26	26	27.5
2562	HL		16	16.5	18	19	21	20.5	21	22	23	24.5	27	26.5	27
2564	HL	15	16	19	18	20	21	22	23	26	26	28	29	29
2565	HL	15	16	18	17	19	21	20	20	20	21	22.5	24.5	25	27	28.5
2569	HL	16	17.5	20	20	22	24	24.5	24	25	26	27.5	27.5
2570	HL	16	18	19.5	22	23	24.5	24.5	25	26	27.5	29	29
2769	HL	14.5	16	17	17.5	20	21		22	22.5	24	25.5	26.5	26.5	28.5
3166	HL		16	17.5	18.5	18	20.5	20.5	21.5	23	24	25	27	27.5	28	28.5
3168	HL		15	15.5	18.5	19	21	21.5	22	23	24.5	25	26	27.5	27	29
3177	HL		16.5	18	19	20	23	24	26	27	28.5	30.5	34
3466	HL		17	18	19	20	22	22	23	25	26	27.5	29
5303	HL		16.5	18	19	20	22	23	24	24.5	27	27	30	31	31.5
5327	HL	14.5	16.5	18	19	21.5	23	23	24	25	25	27	27.5
612	LH		14.5	16	16.5	17	17.5	19.5	21	22.5	25.5	28	29.5	29
613	LH		12.5		14	15	16	17	16	18	19	20	21.5	23	24	25.5
1485	LH		16	17	18	18	19	21	19.5	20	22	24	26	29	30	32
2054	LH		13	14	13.5	14	15	16	16.5	18	19.5	21	22.5	25	26	27
2270	LH		14	15	16	15	16	17	18	20	22	23.5	26.5	27.5	31	29
2279	LH		16	15.5	16.5	16.5	17	18.5	20	22	24	26	28	29.5	30	.
2306	LH	13	14	15.5	14.5	15.5	16	18	19	21.5	22	23.5	25	28	27	28.5
2358	LH		15.5	16	17	15	19	20	21.5	23	26	27	30	30	30	31.5
2557	LH		17.5	16	19	17	18	20	21	22	23.5	24	26.5	26	27	29
2761	LH		13	14	15	14	16	17.5	19	22	24.5	27	29.5	31
2778	LH	14.5	15	16	15	16.5	17	19	20	21.5	24	27	27	28	29	28
3167	LH		14.5	16	17	17	18	19	20	21.5	25	26	28.5	29	31
3174	LH		14.5	15	16	15	16.5	18	19	20	22.5	23	27	27	29	28
3179	LH		13.5	14	16	15	17	17.5	19	20	22.5	25	27	28.5	29	31
3467	LH		15	16	16.5	16	17	18	19.5	21	23.5	24.5	26	26.5	30	28
3783	LH		14.5	16	16	16	16	18	18.5	19	20.5	22.5	25	26	30	31
3785	LH		12	14.5	13.5	14	15	16	18	18.5	20	21	24	28	27
5301	LH		14	15.5	18	15	17	17	18	19.5	21.5	23	24.5	26	27	28
5308	LH		15	16	17.5	17.5	19	19.5	21	22.5	24	27	28.5	29	26.5	29
5312	LH		17	17.5	18	18	19.5	21	23	27	30	31	31
5329	LH	14.5	15	16		17	18	18	20	21	22.5	24	24.5	27	26	27
1401	LL		15	16	17	17	18	19	21	21.5	23	25	28.5	28	27	29.5
1405	LL		15	15.5	17	16	17.5	17.5	19	20.5	20.5	22	24	25.5	26.5	27
1415	LL		15	15	16.5	15.5	17	19	19	20.5	21	23.5	26	26	27	28
1420	LL	14.5	15.5	16	15.5	16.5	18	18	20	20	22	24.5	25	26	27	27
1427	LL	14	15.5	18	16	17	18.5	19	20.5	22.5	23.5	25	25.5	25.5	27	27.5
1429	LL	12.5	14.5	15	15	15.5	16.5	16	17	17	17.5	19.5	20	20	21	20
1483	LL				16	17.5	18	19	20	20	22	23	24.5	26	27	26.5
1497	LL		13	15	15	16	17	17	17	17	19.5	22	23	24	26.5	28
2053	LL		14.5	16	15	16	17	16.5	17	17.5	18	19	20.5	22	23	22
2268	LL		14	15.5	16.5	15.5	16	17	18	19	19.5	20	21	22	23.5	24
2293	LL	14	15	16	15.5	17	17	18	18	19.5	20.5	23	23.5	24	26	26.5
2298	LL	13.5	15.5	16	16	17	17.5	19	20	21.5	22	23	23.5	27	27	28
2305	LL	13.5	14.5	15	15.5	16	16.5	17	18	18	19	20	22	23	25.5	26.5
2386	LL		13.5	15	14	15	15.5	16	16.5	16	17	17.5	18	20	21	20
2563	LL		16	15	16	16	16.5	17.5		19.5	19	20	20.5	23	24	25
2568	LL	16	15.5	17	16	17	18	19	19	20.5	21.5	23	24	24	25.5
2764	LL		14.5	15.5	15.5	15	16	17	18.5	19	20	20.5	23	24	26	27
2765	LL		13.5	14	15.5	14	15	16	17	17	17	18	20	21	23	23
3484	LL		14	14.5	15.5	15	16	17	18.5	19	20	21	23.5	23.5	24	25
3498	LL		13.5	15	15	15.5	16.5	17	18	18	20.5	22.5	23.5	24	26	26
3779	LL		16	16.5	18	17	18	20	21.5	22	23	24.5	26.5	27	27	28.5
3848	LL		14.5	14	15.5	15	16	18	17	18	19	22	24.5	26	26	28.5
5297	LL		14	16	16	15	16.5	17.5	18.5	19	20.5	21.5	23	24	26	26.5
5311	LL		14	16.5	16.5	16	17	18	18	20	20	21.5	23	25	26	26

## Sheet: INSL3
Animal	Trt		1 mo	2 mo	3 mo	4 mo	5 mo	6 mo	7 mo	8 mo	9 mo	10 mo	11 mo	12 mo
617	HH			0.273359	0.83668		2.13195	2.71081	2.24788	3.34477	3.6175	5.19467
1403	HH		1.0747	3.29225	5.57873	6.33323	5.8978	4.46173	7.77903	7.57263	10.4834
1491	HH			0.530383	1.07361		2.13927	3.28783	4.93877	5.0253	5.0589	3.78343	4.25083
2052	HH			1.30275	1.27446		3.4367	2.70554	3.32273	4.36383	3.06414
2269	HH		1.29063	1.23675	3.5651	4.08973	3.55853	2.78669	3.86813	3.4456	3.86627	2.80288
2280	HH		0.403127	1.42868	2.60812	3.06092	1.77954	5.22113	2.51867	2.87673
2282	HH		0.792373	1.17458	3.19423	3.40853	3.5482	3.4129	4.1181	3.9173	10	10.0602	5.48697
2291	HH			0.68293	1.42693	2.27374	1.59593	1.86751	3.32336	4.0847	4.0528	3.5536
2308	HH			0.76287	2.04389	2.40915	3.00901	3.5276	3.73403	6.58703	7.45363	5.54567
3456	HH		1.04591	3.3392	4.36653	5.832	5.2705	3.81287	4.83403	6.56013
3468	HH			1.91713	2.61941	5.3713	6.20363	3.917	2.78695	5.51973	5.0938		5.06363
3478	HH		0.66959	1.46754	4.2572	4.8652	3.54303	3.33603	4.3485	4.0331	4.4358
3501	HH			0.76379	2.23389		2.85594	3.94627	5.90807	5.3222	4.4632	3.54057	4.15827
3849	HH		0.55269	0.841097	1.14607	2.2142	3.61003	2.69125	5.6263	6.36253	4.37883	5.28823
5292	HH		0.430393	0.705953	1.98393	2.61141	2.73804	4.09387	3.93067	5.1558	5.61997	7.46667
5300	HH		0.528393	1.24816	1.72625	2.56019	3.39503	3.56837	3.78397	6.64367	4.03437	2.9688
5304	HH		0.97917	0.93593	2.05826	3.8116	3.80137	3.51643	4.1908	2.66262	7.18297	4.5799	4.8358
5334	HH		0.629007		3.69867	6.79493	5.7046		5.32997	4.86697	6.56603
615	HL			0.749827	1.70182		2.68723	3.26723	5.76613	4.93257	4.543
1419	HL			2.7506	2.85212	3.00053	3.6204	2.8548	5.8664	4.2165	3.28301
1423	HL		0.506257	1.14747	0.815277	1.6897	1.93345	2.34948	2.37151	2.12041	4.14393
1481	HL			0.975187	0.90901			2.99091	3.01618	4.30667	4.3055	3.40423	4.8242
2303	HL			0.52222	1.85277	1.96403	2.12851	2.1865	2.89724	7.1842	2.48949	1.85839
2379	HL			0.75773	2.73404		4.82413	6.3688	6.10373	9.64127	7.7971
2562	HL			0.742093	1.53639	2.08771	1.94472	3.02202	3.20757	3.31815	3.03259
2564	HL		0.599383	0.81281	1.89407	2.65304	3.14922	4.36457	5.06727	5.1117	5.37423
2565	HL		0.476653	0.99505	4.77233		3.9296	5.11867	6.02037	3.8859	3.02104	4.21537
2569	HL			0.65734	3.96083	5.05087	4.48337	5.35217	4.8979	6.39377	3.94063	4.214
2570	HL		0.206259	0.41549	1.6627	2.56819	5.36153	5.74217	5.56577	6.95797
2769	HL		1.01838	1.97785	2.51301	3.24103	1.94759	3.62947	3.62437	3.44373
3166	HL		0.53967	2.15705	1.77546	4.60833	5.30347	3.21523	6.68867	7.43467		6.9807	4.9777
3168	HL		0.33744	1.51354	1.13457	1.75708	2.95445	6.0658		4.9306	6.57337	4.80593	5.9797
3177	HL		0.33749	0.749393	0.924947	3.22223	4.6067	4.3222	7.4038	8.728	5.91217
3466	HL		0.404657	1.17583	1.859	4.1134	5.21273	4.59497	4.21627	4.74553	5.09993
5303	HL		0.39942	1.82907	2.31367	4.00823	3.7583	2.81058	3.9394	7.0325	6.0862	6.60623
5327	HL			1.25532	3.12681	5.82977	6.9064		4.7851	5.8397
612	LH			1.62614			4.7568	4.0236	3.44417	6.03907	7.3554
613	LH			1.03914			1.02249	1.52378	2.53705	2.30012	4.90473		6.29153
1485	LH			0.87437	1.25456		5.30743	3.91363	2.70983	2.34135	3.12434	6.43393
2054	LH			0	0.328836		1.20836	2.00179	2.49411	2.90946	3.18909	3.00985	2.21898	2.76901
2270	LH			1.7491	0.382477	1.27912	1.92173	1.90208	3.2784	4.20463	6.666	5.24867	5.64913
2279	LH		0.512523	0.944347	3.50583	2.84538	3.8746	1.80532	3.6325	4.0154	4.6074
2306	LH			0	1.74271	1.91594	2.25409	1.83321	1.97383	2.12947	2.27182	1.37024	2.10873
2358	LH		0.424133	1.31615	1.81348	3.46457	6.0695	9.35317	5.39403	9.63617	10.7452	10.0269	6.78257
2557	LH			0.656947	2.24421	3.59553	2.41198	1.93949	3.53457	1.77314	0.968197	0.98353	0.838787
2761	LH			1.14747	2.01319	2.55212	2.70623	1.94693	1.57628	3.607	3.94
2778	LH		0.200961	0.818013	1.7091	2.07624	3.2577	4.38207	4.9649	3.04123	4.60013	3.73403
3167	LH		0.0985257	1.45983	1.96035	3.38833	4.25407	5.6501	5.6471	4.21123	6.31227	7.60977	3.45987
3174	LH			1.22663	1.2555	2.1667	3.07621	1.85906	2.89811	2.78306	5.2123	5.13307
3179	LH		0.247719	0.477723	1.57522	1.67357		3.41083	3.59137	4.13883	4.8857	4.22573	2.29092
3467	LH		0.4692	1.40336	2.35043	4.7027	5.9611	5.33213	3.32607	3.9044	4.3854	5.5486	4.1739
3783	LH			1.1525			2.41571	2.54547	2.50093	2.81186	3.6269	3.38037	3.47353
3785	LH			0.56259	0.504967		1.31118	2.36511	2.73754	2.43151	3.6134
5301	LH		0.397157	1.61066	2.38187	1.75777	3.92437	1.53427	3.11586	3.85457	5.41417	4.51783	5.7071
5308	LH		0.515437	1.31242	2.19202	3.11639	3.53267	6.111	3.98413	4.09687	4.7249	5.78897	4.09687	3.392
5312	LH		1.11755	4.0806	5.69983	5.3871	4.86427		5.28573	5.52663
5329	LH		0.231527	0	1.83603	2.89567	3.3954		3.26187	3.67013	4.89933	3.06625	3.4889
1401	LL			1.33808	1.40971	2.91271	3.72453	2.73574	4.03987	5.19713	5.887	4.22733
1405	LL		0.522453	1.70293	1.93373		2.54748	2.40255	2.92173	3.34467	4.54543		5.5471
1415	LL		0.326778	1.01808	2.61047	2.77477	2.82951	2.96791	4.3413	3.84513	3.6733	4.8138
1420	LL		0.160228	1.25621	2.31567	2.73638	4.7808	2.7107	4.11083	3.09776	5.22113	6.9984
1427	LL			0.36537		2.47502	4.4254	4.53313	4.13023	4.09287	4.48677	3.7848
1429	LL			0.440477	0.866147	1.07929	1.54303	1.89182	2.56727	2.47974	3.23845	2.11195	2.89178	2.04762
1483	LL			0.815447	1.96029	2.58069	3.8187	2.45631	2.61436	3.21541	3.13261	3.0359	2.97114
1497	LL			0.66146	0.88132		2.13735	2.82189	3.29536	4.01227	3.21987	3.0373	2.94905
2053	LL			0	2.16862	1.83346	2.90092	6.35677	5.13297	4.95597	5.74623	5.44923	6.3878	4.5005
2268	LL		0.94079	0.635447	2.03095	2.0993	3.3859	2.67909	2.35418	3.24803	5.07007	3.82367	3.48543	2.97902
2293	LL			1.51166	1.92061	3.20167	2.00567	3.12609	3.7515	3.57993	3.61643	2.95626
2298	LL			0.51949	2.53906	2.33758	4.90993	5.6049	6.60697	5.25297	3.48973	4.8089
2305	LL			0.108948	2.57093		2.10953	3.36877	3.46863	3.2454	3.6864	3.78893	3.32325
2386	LL			0.598803		2.00808	1.72133	3.17444	3.7809	3.9001	3.1689	3.04262	3.42853	3.25537
2563	LL			1.05187	2.26383	4.48527	2.75391	2.66468	3.0005	3.11377	3.98767	3.04909
2568	LL		0.46718	1.2525	2.97066	4.60027	4.1633	3.95003	5.2516	6.2183	5.7755
2764	LL		0.822183	1.77186	2.5408	2.45852	6.54017	3.04075	5.44133	5.3436	5.38753	4.64823	5.2888
2765	LL		0.239494	0.901993	1.32724	3.48667	3.15153	2.42202	2.57371	4.24777	5.24563	4.81867
3484	LL		0.54025	1.15824	2.57792		5.44723	4.13637	5.29173	5.10357	5.82467	5.90283	5.19663	5.5557
3498	LL			0.52022		3.21025	2.4763	3.6754	4.17933	3.4928	4.3303	3.7691	3.86137
3779	LL		0.358857	1.08298		4.1682	3.18633	2.80847	3.8535	2.89205	2.70591	3.39877
3848	LL		0.310766	1.35185	2.54394	1.49109	3.3882	3.361	4.7807	5.28683	7.28157	6.52343	4.63237
5297	LL		0.169403	0.86519		1.80046	3.06096	2.20215	2.6351	2.68829	3.81393	3.73463
5311	LL		0.360027	0.823077	1.1725		1.9348	2.0525		2.30074	3.3941	5.03407	4.53163

## Sheet: Legend 1
Animal	Animal ID number
Trt	Treatment (nutritional regimen): HH (high/high), HL (high/low), LH (low/high), LL (low/low)
1 -12 mo	Blood samples collected at 1 month intervals from birth
body weight	Body weight (kg)
testosterone	Total testosterone (ng/ml) measured by immunoassay
scrotal circumference	Scrotal circumference (cm)
INSL3	INSL3 concentration (ng/ml)
